# Supplementary material for: Identification of Leishmania donovani Topoisomerase 1 inhibitors via intuitive scaffold hopping and bioisosteric modification of known Top 1 inhibitors
Source: Sci Rep. 2016 May 25;6:26603. doi: 10.1038/srep26603 (PMC4879574; doi:10.1038/srep26603)
Supplement: Biology assays-1 [file srep26603-s2.xls]

## Sheet: Ld Top 1 data
Compound 4 Simultaneous assay:
Mean1	Mean1-Backgr	DNA/CPT	CPT 100%		Mean2	Mean2-Backgr		CPT 100%		Compound 4	data 1	data 2		mean data	STDEV
46459.9	31592.9		100		47338.8	36337.8	DNA/CPT	100		0.62uM	7.36259	8.88003	RM6 0.62uM	8.12131	1.07299
14867.5	0.537				11001.3	0.333				1.25uM	23.5434	22.4684	RM6 1.25uM	23.0059	0.760089
17193.1	2326.06	RM6 0.62uM	7.36259		14227.8	3226.81	RM6 0.62uM	8.88003		2.5uM	42.8103	43.7445	RM6 2.5uM	43.2774	0.660572
22305	7438.03	RM6 1.25uM	23.5434		19165.5	8164.55	RM6 1.25uM	22.4684		5uM	60.063	60.9203	RM6 5uM	60.4917	0.606197
28392	13525	RM6 2.5uM	42.8103		26896.8	15895.8	RM6 2.5uM	43.7445		10uM	88.3164	86.4777	RM6 10uM	87.397	1.30015
33842.6	18975.6	RM6 5uM	60.063		33138.1	22137.1	RM6 5uM	60.9203		20uM	91.6026	92.9271	RM6 20uM	92.2648	0.936563
42768.7	27901.7	RM6 10uM	88.3164		42425.1	31424.1	RM6 10uM	86.4777
43806.9	28939.9	RM6 20uM	91.6026		44768.7	33767.7	RM6 20uM	92.9271
Compound 4 Pre-incubation assay:
Mean1	Mean1-Backgr	DNA/CPT	CPT 100%		Mean2	Mean2-Backgr		CPT 100%		Compound 4	data 1	data 2		mean data	STDEV
57154.5	43624.5		100		59854	38506	DNA/CPT	100		0.62uM	27.106	27.6772	RM6 0.62uM	27.3916	0.403863
13530	-0.021				21348.7	0.669				1.25uM	48.1535	49.8156	RM6 1.25uM	48.9845	1.17525
25354.9	11824.9	RM6 0.62uM	27.106		32005.4	10657.4	RM6 0.62uM	27.6772		2.5uM	67.3519	64.5321	RM6 2.5uM	65.942	1.99385
34536.7	21006.7	RM6 1.25uM	48.1535		40530	19182	RM6 1.25uM	49.8156		5uM	91.3705	90.9887	RM6 5uM	91.1796	0.269994
42911.9	29381.9	RM6 2.5uM	67.3519		46196.7	24848.7	RM6 2.5uM	64.5321		10uM	97.2267	97.5478	RM6 10uM	97.3872	0.227023
53390	39860	RM6 5uM	91.3705		56384.1	35036.1	RM6 5uM	90.9887		20uM	100	100	RM6 20uM	100
55944.7	42414.7	RM6 10uM	97.2267		58909.7	37561.7	RM6 10uM	97.5478
57154.5	43624.5	RM6 20uM	100		59854	38506	RM6 20uM	100
EC50 of 4 Simultaneous								EC50 of 4 Pre-incubation
conc	% inhibition						conc	% inhibition
0.62	8.12131						0.62	27.3916
1.25	23.0059						1.25	48.9845
2.5	43.2774						2.5	65.942
5	60.4917						5	91.1796
10	87.397						10	97.3872
20	92.2648						20	100
EC50 of 4-Sim	3.76778	3.7677±0.2699					EC50 of 4-PI	1.72391	1.723±0.227
EC50 of 4-Sim= 3.7677±0.2699							EC50 of 4-PI = 1.723±0.227
Compound 1, 2 and 4 data 1
	mean	mean-backgr
	44729.9	37327.9
	7402.81	0.806
	44718.5	37316.5			DNA/CPT	CPT 100%		data 1	data 2		mean data	STDEV
1-12.5uM	17791.4	10389.4			1-12.5uM	27.8329		27.8329	28.0024	1-12.5uM	27.9176	0.119808
1-25uM	30401.4	22999.4			1-25uM	61.6145		61.6145	63.2234	1-25uM	62.419	1.13764
1-50uM	38245.4	30843.4			1-50uM	82.6282		82.6282	84.9341	1-50uM	83.7812	1.63052
1-100uM	41470.9	34068.9			1-100uM	91.2692		91.2692	91.5339	1-100uM	91.4015	0.187167
2-12.5uM	26121.1	18719.1			2-12.5uM	50.1478		50.1478	50.0901	2-12.5uM	50.119	0.0408408
2-25uM	32318.8	24916.8			2-25uM	66.7512		66.7512	63.7281	2-25uM	65.2397	2.13762
2-50uM	39423.3	32021.3			2-50uM	85.7839		85.7839	84.3875	2-50uM	85.0857	0.987426
2-100uM	44729.9	37327.9			2-100uM	100		100	98.92	2-100uM	99.46	0.763655
4-12.5uM	43739.5	36337.5			4-12.5uM	97.3469		97.3469	97.1106	4-12.5uM	97.2288	0.167075
4-25uM	44695.1	37293.1			4-25uM	99.9069		99.9069	99.86	4-25uM	99.8835	0.033185
4-50uM	44729.9	37327.9			4-50uM	100		100	100	4-50uM	100	0
4-100uM	44729.9	37327.9			4-100uM	100		100	100	4-100uM	100	0
1, 2 and 4 data 2
	mean	mean-backgr	CPT 100%
1-12.5uM	17854.4	10452.4	28.0024
1-25uM	31001.4	23599.4	63.2234
1-50uM	39105.4	31703.4	84.9341
1-100uM	41568.9	34166.9	91.5339
2-12.5uM	26099.1	18697.1	50.0901
2-25uM	31189.8	23787.8	63.7281
2-50uM	38901.3	31499.3	84.3875
2-100uM	44325.9	36923.9	98.92
4-12.5uM	43650.5	36248.5	97.1106
4-25uM	44676.7	37274.7	99.86
4-50uM	44729.5	37327.5	100.001
4-100uM	44730	37328	100.003
EC50 of 1								EC50 of 2
conc	% inhibition							conc	% inhibition
12.5	27.8329							12.5	50.1478
25	61.6145							25	66.7512
50	82.6282							50	85.7839
100	91.2692							100	100
EC50 of 1	23.8192							EC50 of 2	10.1517
EC50 of 1=23.819±1.125								EC50 of 2=10.1517±0.987
3 and 9 data1:
	mean	mean-backgr
	47939.3	36557.3
	11382.9	0.887
	47939.3	36557.3			DNA/CPT	CPT 100%		data 1	data 2		mean data	STDEV
3-12.5uM	30089.8	18707.8			3-12.5uM	51.1742		51.1742	53.7264	3-12.5uM	52.4503	1.80466
3-25uM	36520.2	25138.2			3-25uM	68.7644		68.7644	65.791	3-25uM	67.2777	2.10254
3-50uM	43816.9	32434.9			3-50uM	88.7243		88.7243	86.2186	3-50uM	87.4715	1.77178
3-100uM	45641.3	34259.3			3-100uM	93.7147		93.7147	88.944	3-100uM	91.3293	3.37335
9-12.5uM	30713.8	19331.8			9-12.5uM	52.8813		52.8813	51.4397	9-12.5uM	52.1605	1.01935
9-25uM	36810.1	25428.1			9-25uM	69.5574		69.5574	66.7563	9-25uM	68.1569	1.98068
9-50uM	44164.4	32782.4			9-50uM	89.6748		89.6748	87.191	9-50uM	88.4329	1.75631
9-100uM	46308.8	34926.8			9-100uM	95.5408		95.5408	90.5349	9-100uM	93.0378	3.53969
3 and 9 data2:
	mean	mean-backgr	CPT 100%
3-12.5uM	31022.8	19640.8	53.7264
3-25uM	35433.2	24051.2	65.791
3-50uM	42900.9	31518.9	86.2186
3-100uM	43897.3	32515.3	88.944
9-12.5uM	30186.8	18804.8	51.4397
9-25uM	35786.1	24404.1	66.7563
9-50uM	43256.4	31874.4	87.191
9-100uM	44478.8	33096.8	90.5349
	EC50 of 3									EC50 of 9
	conc	% inhibition								conc	% inhibition
	12.5	51.1742								12.5	52.8813
	25	68.7644								25	69.5574
	50	88.7243								50	89.6748
	100	93.7147								100	95.5408
	EC50 of RM5	9.06379								EC50 of RM20	7.51046
EC50 of 3=9.0638±1.771									EC50 of 9=7.5105±1.019
14 and 15 data1:
	mean	mean-backgr
	47939.3	36557.3
	11382.9	0.887
	47939.3	36557.3			DNA/CPT	CPT 100%		data 1	data 2		mean data	STDEV
14-12.5uM	23089.8	11707.8			14-12.5uM	32.0261		32.026	29.1073	14-12.5uM	30.5667	2.06383
14-25uM	28520.2	17138.2			14-25uM	46.8808		46.8807	49.3783	14-25uM	48.1295	1.76607
14-50uM	32816.9	21434.9			14-50uM	58.6343		58.6343	64.335	14-50uM	61.4847	4.031
14-100uM	43641.3	32259.3			14-100uM	88.2438		88.2434	86.2085	14-100uM	87.2259	1.43889
15-12.5uM	26415.8	15033.8			15-12.5uM	41.1243		41.1243	43.0856	15-12.5uM	42.105	1.38685
15-25uM	30823.3	19441.3			15-25uM	53.1809		53.1809	57.3382	15-25uM	55.2596	2.93966
15-50uM	39224.1	27842.1			15-50uM	76.1609		76.1609	74.2518	15-50uM	75.2064	1.34994
15-100uM	45367.3	33985.3			15-100uM	92.9654		92.9654	90.4989	15-100uM	91.7322	1.74408
3 and 9 data2:
	mean	mean-backgr	CPT 100%
14-12.5uM	22022.8	10640.8	29.1073
14-25uM	29433.2	18051.2	49.3783
14-50uM	34900.9	23518.9	64.335
14-100uM	42897.3	31515.3	86.2086
15-12.5uM	27132.8	15750.8	43.0856
15-25uM	32343.1	20961.1	57.3382
15-50uM	38526.2	27144.2	74.2517
159-100uM	44465.7	33083.7	90.4989
	EC50 of 14									EC50 of 15
	conc	% inhibition								conc	% inhibition
	12.5	30.5667								12.5	42.105
	25	48.1295								25	55.2596
	50	61.4846								50	75.2064
	100	87.226								100	91.7322
	EC50 of 14	35.5726								EC50 of 15	17.4212
EC50 of 14=35.57±2.421									EC50 of 15=17.4213±1.8551
